# Supplementary material for: Functional and Structural Properties of Interhemispheric Interaction between Bilateral Precentral Hand Motor Regions in a Top Wheelchair Racing Paralympian
Source: Brain Sci. 2023 Apr 25;13(5):715. doi: 10.3390/brainsci13050715 (PMC10216139; doi:10.3390/brainsci13050715)
Supplement: Supplementary file 1 [file brainsci-13-00715-s001.zip]

Archive with 1 entries (1 files):
- brainsci-2314545-supplementary.pdf
